# Supplementary material for: A new European species of Ceratophysella (Collembola, Hypogastruridae) revealed by morphological data and DNA barcodes
Source: Zookeys. 2021 Mar 1;1021:1–18. doi: 10.3897/zookeys.1021.63147 (PMC7940320; doi:10.3897/zookeys.1021.63147)
Supplement: XML Treatment for Ceratophysella stachi [file zookeys.1021.63147-treatment1.xml]

<!DOCTYPE tp:taxon-treatment
  PUBLIC "-//TaxonX//DTD Taxonomic Treatment Publishing DTD v0 20100105//EN" "tax-treatment-NSO.dtd">
<tp:taxon-treatment xmlns:tp="http://www.plazi.org/taxpub"><tp:treatment-meta><kwd-group><label>Taxon classification</label><kwd><named-content xmlns:xlink="http://www.w3.org/1999/xlink" content-type="kingdom">Animalia</named-content></kwd><kwd><named-content xmlns:xlink="http://www.w3.org/1999/xlink" content-type="order">Poduromorpha</named-content></kwd><kwd><named-content xmlns:xlink="http://www.w3.org/1999/xlink" content-type="family">Hypogastruridae</named-content></kwd></kwd-group><mixed-citation publication-type="journal"><person-group><name><surname>Skarżyński</surname><given-names>Dariusz</given-names></name><name><surname>Smolis</surname><given-names>Adrian</given-names></name><name><surname>Kováč</surname><given-names>Ľubomír</given-names></name><name><surname>Porco</surname><given-names>David</given-names></name></person-group><article-title>A new European species of <italic><tp:taxon-name><tp:taxon-name-part taxon-name-part-type="genus" reg="Ceratophysella">Ceratophysella</tp:taxon-name-part></tp:taxon-name></italic> (<tp:taxon-name><tp:taxon-name-part taxon-name-part-type="order">Collembola</tp:taxon-name-part></tp:taxon-name>, <tp:taxon-name><tp:taxon-name-part taxon-name-part-type="family">Hypogastruridae</tp:taxon-name-part></tp:taxon-name>) revealed by morphological data and DNA barcodes</article-title><source>Zookeys</source><day>01</day><month>3</month><year>2021</year><volume>1021</volume><fpage>1</fpage><lpage>18</lpage><pub-id pub-id-type="doi">10.3897/zookeys.1021.63147</pub-id></mixed-citation></tp:treatment-meta><tp:nomenclature><tp:taxon-name><object-id xmlns:xlink="http://www.w3.org/1999/xlink" content-type="arpha" xlink:type="simple">30489097-9441-5CAF-AF77-12BC8C024C10</object-id>
              <tp:taxon-name-part taxon-name-part-type="genus" reg="Ceratophysella">Ceratophysella</tp:taxon-name-part>
              <tp:taxon-name-part taxon-name-part-type="species" reg="stachi">stachi</tp:taxon-name-part>
              <object-id xmlns:xlink="http://www.w3.org/1999/xlink" content-type="zoobank" xlink:type="simple">http://zoobank.org/40BF0CC2-AF12-43DB-9F35-368E6EC004F8</object-id>
            </tp:taxon-name><tp:taxon-authority>Skarżyński, Smolis &amp; Porco</tp:taxon-authority><tp:taxon-status xmlns:xlink="http://www.w3.org/1999/xlink" xlink:type="simple">sp. nov.</tp:taxon-status><xref ref-type="fig" rid="F3">Figures 3–4</xref><xref ref-type="fig" rid="F4">, 5–9</xref><tp:nomenclature-citation-list><tp:nomenclature-citation><tp:taxon-name>
                  <tp:taxon-name-part taxon-name-part-type="genus" reg="Ceratophysella">Ceratophysella</tp:taxon-name-part> <tp:taxon-name-part taxon-name-part-type="species" reg="granulata">granulata</tp:taxon-name-part></tp:taxon-name><comment>: Fjellberg, 1998: 41.</comment></tp:nomenclature-citation></tp:nomenclature-citation-list></tp:nomenclature><tp:treatment-sec sec-type="type material" id="SECID0EH4AE"><title>Type material.</title><p><bold><italic>Holotype</italic> (<abbrev xmlns:xlink="http://www.w3.org/1999/xlink" content-type="institution" xlink:title="Department of Invertebrate Biology, Evolution and Conservation, University of Wrocław" id="ABBRID0ER4AE" xlink:type="simple">DIBEC</abbrev>)</bold>: female, Poland, Carpathians, Beskid Niski Mts, litter of the Carpathian beech forest on the slopes of Ostra Góra near Tylawa village, 500 m a.s.l., 20.X.2009, leg. M. Furgoł. <bold><italic>Paratypes</italic></bold> (<bold><abbrev xmlns:xlink="http://www.w3.org/1999/xlink" content-type="institution" xlink:title="Department of Invertebrate Biology, Evolution and Conservation, University of Wrocław" id="ABBRID0E24AE" xlink:type="simple">DIBEC</abbrev>)</bold>: 2 males, same data as holotype; male, juv., 14.V.2001, leg. A. Smolis, D. Skarżyński, other data same as holotype; 3 females, 5 males, juv., 14.V.2002, leg. A. Smolis, D. Skarżyński, other data same as holotype.</p></tp:treatment-sec><tp:treatment-sec sec-type="material" id="SECID0EB5AE"><title>Other material.</title><p>Denmark (<abbrev xmlns:xlink="http://www.w3.org/1999/xlink" xlink:title="Collection of Dr Arne Fjellberg" id="ABBRID0EH5AE" xlink:type="simple">AF</abbrev>, leg. A. Fjellberg) : female, Jutland, Himmerland, Rold Skov, <italic><tp:taxon-name><tp:taxon-name-part taxon-name-part-type="genus" reg="Fagus">Fagus</tp:taxon-name-part></tp:taxon-name></italic> liter, 20.III.1994, 94.024; Funen: 6 females, 2 males, Fiskerup Skov, forest stream, 24.III.1994, 94.076; female, Syltemade Adal, <italic><tp:taxon-name><tp:taxon-name-part taxon-name-part-type="genus" reg="Fraxinus">Fraxinus</tp:taxon-name-part></tp:taxon-name></italic>/<italic><tp:taxon-name><tp:taxon-name-part taxon-name-part-type="genus" reg="Ulmus">Ulmus</tp:taxon-name-part></tp:taxon-name></italic>/<italic><tp:taxon-name><tp:taxon-name-part taxon-name-part-type="genus" reg="Viburnum">Viburnum</tp:taxon-name-part></tp:taxon-name></italic> litter, 23.III.1994, 94.070. Germany (<named-content xmlns:xlink="http://www.w3.org/1999/xlink" content-type="dwc:institutional_code" xlink:type="simple">SMNG</named-content>): Brandenburg: 6 females, 3 males, 3 juv., “Wanninchen” nature reserve, bog, 1.V.1972, leg. Hiebsch, 11911; 9 females, male, “Wanninchen” nature reserve, wet heather, 1972, leg. Hiebsch, 11911; male, 2 juv., “Bergener Moor” nature reserve, moor, <italic><tp:taxon-name><tp:taxon-name-part taxon-name-part-type="genus" reg="Sphagnum">Sphagnum</tp:taxon-name-part></tp:taxon-name></italic>, heather, pine forest, 1.V.1972, leg. Hiebsch, 11912. Hesse: 5 females, Vogelsberg, 1985–1995, leg. W. Böhle. Mecklenburg-West Pomerania: female, Müritz National Park, Neustrelitz, soil 0–5 cm, alder swamp woods not on acid peat, 16.X.2013, leg. U. Burkhardt, 264-F865; 4 females, 2 males, Serrahn, Hauptmannsberg near Feldberg, sandy-gravelly moraine, largely unforested since the Middle Ages, 1973, leg. Hiebsch/ILN Greifswald, 11915; female, Serrahn, Klockenbruch, active, relatively undamaged raised bogs, moss/<tp:taxon-name><tp:taxon-name-part taxon-name-part-type="genus" reg="Sphagnum">Sphagnum</tp:taxon-name-part></tp:taxon-name>, 16.X.2013, leg. R. Lehmitz and U. Burkardt, 261-01; male, Serrahn, Klockenbruch, active, relatively undamaged raised bogs, moss/<tp:taxon-name><tp:taxon-name-part taxon-name-part-type="genus" reg="Sphagnum">Sphagnum</tp:taxon-name-part></tp:taxon-name>, 5.XI.2014, leg. R. Lehmitz and U. Burkardt, 401-12; female, Serrahn, “Kesselmoor” nature reserve, active, relatively undamaged raised bogs, moss/<tp:taxon-name><tp:taxon-name-part taxon-name-part-type="genus" reg="Sphagnum">Sphagnum</tp:taxon-name-part></tp:taxon-name>, 16.X.2013, leg. R. Lehmitz, 49077-08; male, Serrahn, soil 0–5 cm, Medio-European collinear woodrush beech forest, 16.X.2013, leg. U. Burkhardt, 263-03. Saxony: female and juv., Erzgebirge, Kleiner Kranichsee, <italic><tp:taxon-name><tp:taxon-name-part taxon-name-part-type="genus" reg="Sphagnum">Sphagnum</tp:taxon-name-part></tp:taxon-name></italic>, 22.VII. 1971, leg. W. Dunger, 7871. Luxembourg, subadult male, Vallée d’Our: Tintesmühle, near the river, 21.VII.1991, leg. M. Ursone, L-91-101 (<named-content xmlns:xlink="http://www.w3.org/1999/xlink" content-type="dwc:institutional_code" xlink:type="simple">ISEZ</named-content>). Norway (<abbrev xmlns:xlink="http://www.w3.org/1999/xlink" xlink:title="Collection of Dr Arne Fjellberg" id="ABBRID0ESAAG" xlink:type="simple">AF</abbrev>, leg. A. Fjellberg): Akershus: 4 females, “Östmarka” nature reserve, Tappenbergvann, old spruce cones, 18.V.1995, 95.163; female, Barum, Dalivannet, 16.XI.1997. Vestfold: male, 32/93; 2 females, Larvik, N. Holtesetra, Hvarnes, lush <italic><tp:taxon-name><tp:taxon-name-part taxon-name-part-type="genus" reg="Alnus">Alnus</tp:taxon-name-part></tp:taxon-name></italic> and <italic><tp:taxon-name><tp:taxon-name-part taxon-name-part-type="genus" reg="Fraxinus">Fraxinus</tp:taxon-name-part></tp:taxon-name></italic> forest, 24.XI.2007, 7.290; female and male, Larvik, Granasnekollen, Hvarnes, litter, oak/beech, 25.IX.2004, 04.086; 3 females, Brunlanes, Hummerbakken, Telemark Camp., plant debris, beach, 14.XI.1993, 93.077; female, Tjøme, Sandø, N-stranda, spongy <italic><tp:taxon-name><tp:taxon-name-part taxon-name-part-type="genus" reg="Pinus">Pinus</tp:taxon-name-part></tp:taxon-name></italic> litter behind beach, 22.IV.2009, 9.086. Poland (Carpathians, <abbrev xmlns:xlink="http://www.w3.org/1999/xlink" content-type="institution" xlink:title="Department of Invertebrate Biology, Evolution and Conservation, University of Wrocław" id="ABBRID0ELBAG" xlink:type="simple">DIBEC</abbrev>): female, 3 males, 2 juv., Beskid Sądecki Mts: “Las Lipowy Obrożyska” nature reserve near Muszyna, 600 m a.s.l., mosses on rocks and trees, 1.V.2004, 25.VI.2005, leg. A. Smolis, D. Skarżyński; female, Roztoka Ryterska, 600 m a.s.l., litter and mosses near stream, 3.V.2004, leg. A. Smolis, D. Skarżyński; 5 females, “Uhryń” nature reserve, 850 m a.s.l., litter of fir-beech forest, 3.V.2000, leg. A. Smolis; female, 3 males, 2 juv., “Barnowiec” nature reserve, 850 m a.s.l., mosses on rocks in an old beech forest, 10.V.2003, leg. A. Smolis, D. Skarżyński; 4 females, 2 males, SE slopes of Jaworzyna Krynicka, litter in a beech forest, ca 800 m a.s.l, 2.V.2004, leg. A. Smolis, D. Skarżyński. Bieszczady Mts: 2 females, N slopes of Krzemieniec, 1000 m a.s.l., litter in a stream valley, 19.V.2000, leg. A. Smolis. Ukraine: male, Ivano-Frankove village, Lviv District, beech and elm forest, leaf litter and soil, leg. S. Bakaeva, 2.2.4.8 (<named-content xmlns:xlink="http://www.w3.org/1999/xlink" content-type="dwc:institutional_code" xlink:type="simple">SMNHL</named-content>).</p></tp:treatment-sec><tp:treatment-sec sec-type="etymology" id="SECID0EVBAG"><title>Etymology.</title><p>Dedicated to Jan Stach, the excellent specialist in <tp:taxon-name><tp:taxon-name-part taxon-name-part-type="order">Collembola</tp:taxon-name-part></tp:taxon-name>.</p></tp:treatment-sec><tp:treatment-sec sec-type="description" id="SECID0EACAG"><title>Description.</title><p>Body length 1–2 mm. Colour (in alcohol) bluish-gray to bluish-black. Tegumental granulation strong, with fields of especially coarse granules on head (large uniform field covering whole dorsal side except antennal bases), thoracic terga II–III (two large subaxial fields and two lateral ones of medium size, Fig. <xref ref-type="fig" rid="F3">3</xref>), abdominal terga I–III (variable distribution: from four – Fig. <xref ref-type="fig" rid="F3">4</xref> to seven fields of medium size as in <italic><tp:taxon-name><tp:taxon-name-part taxon-name-part-type="genus" reg="Ceratophysella">C.</tp:taxon-name-part> <tp:taxon-name-part taxon-name-part-type="species" reg="granulata">granulata</tp:taxon-name-part></tp:taxon-name></italic>; see <xref ref-type="bibr" rid="B45">Skarżyński 2004a</xref>: fig. 8), abdominal tergum IV (medium axial field and two lateral large ones, Fig. <xref ref-type="fig" rid="F3">4</xref>) and abdominal terga V–VI (large uniform fields covering almost whole dorsal side, Fig. <xref ref-type="fig" rid="F3">4</xref>). 6–9 granules between macrosetae p<sub>1</sub> on abdominal tergum V.</p><fig id="F3" position="float" orientation="portrait"><object-id xmlns:xlink="http://www.w3.org/1999/xlink" content-type="doi" xlink:type="simple">10.3897/zookeys.1021.63147.figures3-4</object-id><object-id xmlns:xlink="http://www.w3.org/1999/xlink" content-type="arpha" xlink:type="simple">ED16ABB9-B410-5EFE-915F-BD1B39649811</object-id><label>Figures 3, 4.</label><caption><p><italic><tp:taxon-name><tp:taxon-name-part taxon-name-part-type="genus" reg="Ceratophysella">Ceratophysella</tp:taxon-name-part> <tp:taxon-name-part taxon-name-part-type="species" reg="stachi">stachi</tp:taxon-name-part></tp:taxon-name></italic> sp. nov. <bold>3</bold> chaetotaxy of thoracic tergum II <bold>4</bold> chaetotaxy of abdominal terga III–VI.</p></caption><graphic xmlns:xlink="http://www.w3.org/1999/xlink" xlink:href="zookeys-1021-001-g003.jpg" position="float" orientation="portrait" xlink:type="simple" id="oo_515255.jpg"><uri content-type="original_file" xlink:type="simple">https://binary.pensoft.net/fig/515255</uri></graphic></fig><p>Arrangement of setae on head typical for the genus, spine-like setae absent. Dorsal chaetotaxy of type B (Figs <xref ref-type="fig" rid="F3">3</xref>, <xref ref-type="fig" rid="F3">4</xref>). Thoracic terga II–III with setae m<sub>6</sub> present and one additional seta outside lateral sensillum m<sub>7</sub> present or absent. Setae p<sub>1</sub> on abdominal tergum IV developed as macrosetae, p<sub>2</sub> as microsetae, setae p<sub>3</sub> present. Differentiation of dorsal setae into micro- and macrosetae distinct. Setae long (ratio p<sub>1</sub> microsetae and p<sub>2</sub> macrosetae on thoracic tergum II/inner edge of claws III = 1–1.3 and 1.8–2.8, respectively), thick, curved, pointed at tips and only slightly serrate. Body sensilla (s) short (ratio sensillum p<sub>4</sub> and m<sub>7</sub> on thoracic tergum II/inner edge of claws III = 0.6–1 and 0.4–0.6, respectively), thin and smooth. Microsensilla (ms) on thoracic tergum II present (Fig. <xref ref-type="fig" rid="F3">3</xref>). Subcoxae I, II, III with 1, 2, 3 setae, respectively.</p><p>Antennal segment IV with simple or lobed apical vesicle, subapical organite (or), microsensillum (ms), 7 (2 lateral, 5 dorsal) cylindrical, subequal sensilla and 15–25 slightly curved blunt-tipped sensilla in ventral field (Figs <xref ref-type="fig" rid="F4">5</xref>, <xref ref-type="fig" rid="F4">6</xref>). Antennal segment III organ with two long (lateral) and two short (internal), curved sensilla (Fig. <xref ref-type="fig" rid="F4">5</xref>). Microsensillum on antennal segment III present. Eversible sac between antennal segments III and IV present. Antennal segment I with 7 setae.</p><p>Ocelli: 8 + 8. Postantennal organ 1.8–2.3 times as large as single ocellus; the former with four lobes, its anterior pair larger than posterior pair. Accessory boss large (equal to or only slightly smaller than posterior lobes of postantennal organ), often granulated (Fig. <xref ref-type="fig" rid="F4">7</xref>).</p><p>Labrum with 5, 5, 4 setae; 4 prelabrals present. Maxillary head of <italic><tp:taxon-name><tp:taxon-name-part taxon-name-part-type="genus" reg="Ceratophysella">C.</tp:taxon-name-part> <tp:taxon-name-part taxon-name-part-type="species" reg="armata">armata</tp:taxon-name-part></tp:taxon-name></italic> type (<xref ref-type="bibr" rid="B14">Fjellberg 1984</xref>: fig. 18). Labial palp as shown in <xref ref-type="bibr" rid="B16">Fjellberg (1999</xref>: Fig. <xref ref-type="fig" rid="F3">4</xref>), but with 6 proximal setae. Outer maxillary lobe with one sublobal hair.</p><p>Tibiotarsi I, II, III with 19, 19, 18 setae, respectively, clavate setae absent. Claws with inner tooth and a pair of lateral teeth. Empodial appendage with broad lamelliform base and filiform apex reaching inner tooth or slightly beyond, ratio empodial appendage/ inner edge of claws = 0.4–0.7 (Fig. <xref ref-type="fig" rid="F4">8</xref>).</p><p>Ventral tube with 4 + 4 setae. Furca well developed. Ratio dens + mucro/inner edge of claw III = 1.8–2.2, ratio dens/mucro = 1.7–2.2. Dens with uniform fine granules and 7 dorsal setae (2–4 inner setae modified) (Fig. <xref ref-type="fig" rid="F4">9</xref>). Mucro wide at tip (ratio width of apical part/length of mucro = 0.4–0.6, usually 0.5), boat-like, with large outer lamella, (Fig. <xref ref-type="fig" rid="F4">9</xref>). Retinaculum with 4 + 4 teeth.</p><fig id="F4" position="float" orientation="portrait"><object-id xmlns:xlink="http://www.w3.org/1999/xlink" content-type="doi" xlink:type="simple">10.3897/zookeys.1021.63147.figures5-9</object-id><object-id xmlns:xlink="http://www.w3.org/1999/xlink" content-type="arpha" xlink:type="simple">0F285E24-4BB6-5542-9BEC-24210FEAB169</object-id><label>Figures 5–9.</label><caption><p><italic><tp:taxon-name><tp:taxon-name-part taxon-name-part-type="genus" reg="Ceratophysella">Ceratophysella</tp:taxon-name-part> <tp:taxon-name-part taxon-name-part-type="species" reg="stachi">stachi</tp:taxon-name-part></tp:taxon-name></italic> sp. nov. <bold>5</bold> chaetotaxy of dorsal side of antennal segments III–IV <bold>6</bold> chaetotaxy of ventral side of antennal segment IV <bold>7</bold> postantennal organ and neighbor ocelli <bold>8</bold> claw I <bold>9</bold> dens and mucro.</p></caption><graphic xmlns:xlink="http://www.w3.org/1999/xlink" xlink:href="zookeys-1021-001-g004.jpg" position="float" orientation="portrait" xlink:type="simple" id="oo_515256.jpg"><uri content-type="original_file" xlink:type="simple">https://binary.pensoft.net/fig/515256</uri></graphic></fig><p>Anal spines yellowish, slightly curved, situated on high basal papillae, 1.1–1.7 times as long as inner edge of claws III (Fig. <xref ref-type="fig" rid="F3">4</xref>).</p></tp:treatment-sec><tp:treatment-sec sec-type="distribution" id="SECID0EMIAG"><title>Distribution and ecology.</title><p>The range of distribution of <italic><tp:taxon-name><tp:taxon-name-part taxon-name-part-type="genus" reg="Ceratophysella">C.</tp:taxon-name-part> <tp:taxon-name-part taxon-name-part-type="species" reg="stachi">stachi</tp:taxon-name-part></tp:taxon-name></italic> sp. nov. appears to be relatively wide. It is known from Denmark (Jutland, Funen), Germany (Brandenburg, Hesse, Mecklenburg-West Pomerania, Saxony), Luxembourg, southern Norway (Akershus, Vestfold), Poland (Carpathians: Beskid Niski, Beskid Sądecki, Bieszczady mountains) and Ukraine (Lviv District) (Fig. <xref ref-type="fig" rid="F1">1</xref>). Probably this species is distributed much more widely in Europe, but additional research is needed to prove this thesis. <italic><tp:taxon-name><tp:taxon-name-part taxon-name-part-type="genus" reg="Ceratophysella">Ceratophysella</tp:taxon-name-part> <tp:taxon-name-part taxon-name-part-type="species" reg="stachi">stachi</tp:taxon-name-part></tp:taxon-name></italic> sp. nov. lives in lowlands and in the mountains (up to ca. 1000 m a.s.l) where it inhabits litter and mosses in different types of forests, and also heathlands and bogs.</p></tp:treatment-sec><tp:treatment-sec sec-type="remarks" id="SECID0EMJAG"><title>Remarks.</title><p><italic><tp:taxon-name><tp:taxon-name-part taxon-name-part-type="genus" reg="Ceratophysella">Ceratophysella</tp:taxon-name-part> <tp:taxon-name-part taxon-name-part-type="species" reg="stachi">stachi</tp:taxon-name-part></tp:taxon-name></italic> sp. nov. belongs to a small European branch of species of the <italic><tp:taxon-name><tp:taxon-name-part taxon-name-part-type="genus" reg="Ceratophysella">C.</tp:taxon-name-part> <tp:taxon-name-part taxon-name-part-type="species" reg="armata">armata</tp:taxon-name-part></tp:taxon-name></italic>-group, which have strong tegumentary granulation, with distinct fields of coarse granules: <italic><tp:taxon-name><tp:taxon-name-part taxon-name-part-type="genus" reg="Ceratophysella">C.</tp:taxon-name-part> <tp:taxon-name-part taxon-name-part-type="species" reg="granulata">granulata</tp:taxon-name-part></tp:taxon-name></italic>, <italic><tp:taxon-name><tp:taxon-name-part taxon-name-part-type="genus" reg="Ceratophysella">C.</tp:taxon-name-part> <tp:taxon-name-part taxon-name-part-type="species" reg="lawrencei">lawrencei</tp:taxon-name-part></tp:taxon-name></italic> (Gisin, 1963), <italic><tp:taxon-name><tp:taxon-name-part taxon-name-part-type="genus" reg="Ceratophysella">C.</tp:taxon-name-part> <tp:taxon-name-part taxon-name-part-type="species" reg="neomeridionalis">neomeridionalis</tp:taxon-name-part></tp:taxon-name></italic> (Nosek &amp; Červek, 1970), <italic><tp:taxon-name><tp:taxon-name-part taxon-name-part-type="genus" reg="Ceratophysella">C.</tp:taxon-name-part> <tp:taxon-name-part taxon-name-part-type="species" reg="scotica">scotica</tp:taxon-name-part></tp:taxon-name></italic> (Carpenter &amp; Evans, 1899), and <italic><tp:taxon-name><tp:taxon-name-part taxon-name-part-type="genus" reg="Ceratophysella">C.</tp:taxon-name-part> <tp:taxon-name-part taxon-name-part-type="species" reg="silvatica">silvatica</tp:taxon-name-part></tp:taxon-name></italic>. It differs from all of them in the chaetotaxy of the lateral parts of the thoracic terga II–III (setae m<sub>6</sub> present and one additional seta outside lateral sensillum m<sub>7</sub> present or absent vs setae m<sub>6</sub> and additional setae absent) which is exceptional within the whole <italic><tp:taxon-name><tp:taxon-name-part taxon-name-part-type="genus" reg="Ceratophysella">C.</tp:taxon-name-part> <tp:taxon-name-part taxon-name-part-type="species" reg="armata">armata</tp:taxon-name-part></tp:taxon-name></italic>-group (both characters are found in the genus, but in other groups of species: formerly classified as <italic><tp:taxon-name><tp:taxon-name-part taxon-name-part-type="genus" reg="Mitchellania">Mitchellania</tp:taxon-name-part></tp:taxon-name></italic> Wray, 1953 and <italic><tp:taxon-name><tp:taxon-name-part taxon-name-part-type="genus" reg="Ceratophysella">C.</tp:taxon-name-part> <tp:taxon-name-part taxon-name-part-type="species" reg="denticulata">denticulata</tp:taxon-name-part></tp:taxon-name></italic>). The remaining differences between <italic><tp:taxon-name><tp:taxon-name-part taxon-name-part-type="genus" reg="Ceratophysella">C.</tp:taxon-name-part> <tp:taxon-name-part taxon-name-part-type="species" reg="stachi">stachi</tp:taxon-name-part></tp:taxon-name></italic> sp. nov. and related species mentioned above are summarized in Table <xref ref-type="table" rid="T4">4</xref>.</p><table-wrap id="T4" position="float" orientation="portrait"><label>Table 4.</label><caption><p>Characteristics of <italic><tp:taxon-name><tp:taxon-name-part taxon-name-part-type="genus" reg="Ceratophysella">Ceratophysella</tp:taxon-name-part> <tp:taxon-name-part taxon-name-part-type="species" reg="stachi">stachi</tp:taxon-name-part></tp:taxon-name></italic> sp. nov., <italic><tp:taxon-name><tp:taxon-name-part taxon-name-part-type="genus" reg="Ceratophysella">C.</tp:taxon-name-part> <tp:taxon-name-part taxon-name-part-type="species" reg="granulata">granulata</tp:taxon-name-part></tp:taxon-name></italic> and related species. Based on <xref ref-type="bibr" rid="B7">Carpenter and Evans (1899)</xref>, <xref ref-type="bibr" rid="B19">Gisin (1963)</xref>, <xref ref-type="bibr" rid="B43">Rusek (1964)</xref>, <xref ref-type="bibr" rid="B36">Nosek and Červek (1967</xref>, <xref ref-type="bibr" rid="B37">1970</xref>), <xref ref-type="bibr" rid="B9">Christian (1987)</xref>, <xref ref-type="bibr" rid="B1">Babenko et al. (1994)</xref>, <xref ref-type="bibr" rid="B15">Fjellberg (1998)</xref>, <xref ref-type="bibr" rid="B45">Skarżyński (2004a</xref>, <xref ref-type="bibr" rid="B49">2006</xref>), <xref ref-type="bibr" rid="B57">Thibaud et al. (2004)</xref>, <xref ref-type="bibr" rid="B28">Kaprus’ et al. (2006)</xref>, <xref ref-type="bibr" rid="B11">Danyi and Traser (2008)</xref>, <xref ref-type="bibr" rid="B30">Kováč et al. (2016)</xref>, and our own data. Abbreviations: d<sub>2</sub> - spine-like setae d<sub>2</sub> on head, oc<sub>2</sub> – spine-like setae oc<sub>2</sub> on head, m<sub>6</sub> – setae m<sub>6</sub> on thoracic terga II–III, p<sub>3</sub> – setae p<sub>3</sub> on abdominal tergum IV, e/cl – ratio empodium/claw.</p></caption><table id="TID0EWTBG" rules="all"><tbody><tr><th rowspan="1" colspan="1">Species</th><th rowspan="1" colspan="1">d<sub>2</sub></th><th rowspan="1" colspan="1">oc<sub>2</sub></th><th rowspan="1" colspan="1">m<sub>6</sub></th><th rowspan="1" colspan="1">p<sub>3</sub></th><th rowspan="1" colspan="1">e/cl</th><th rowspan="1" colspan="1">Distribution</th><th rowspan="1" colspan="1">Habitat preferences</th></tr><tr><td rowspan="1" colspan="1">
                      <italic><tp:taxon-name><tp:taxon-name-part taxon-name-part-type="genus" reg="Ceratophysella">C.</tp:taxon-name-part> <tp:taxon-name-part taxon-name-part-type="species" reg="granulata">granulata</tp:taxon-name-part></tp:taxon-name></italic>
                      <sup>1</sup>
                    </td><td rowspan="1" colspan="1">−</td><td rowspan="1" colspan="1">−</td><td rowspan="1" colspan="1">−</td><td rowspan="1" colspan="1">+</td><td rowspan="1" colspan="1">0.5–0.7</td><td rowspan="1" colspan="1">Polish and Slovak Carpathians (Fig. <xref ref-type="fig" rid="F1">1</xref>)</td><td rowspan="1" colspan="1">Cold and humid places in the mountains: mosses in alpine zone, litter and mosses in dwarf mountain pine zone and deep gorges and caves in montane forests zone</td></tr><tr><td rowspan="1" colspan="1">
                      <italic><tp:taxon-name><tp:taxon-name-part taxon-name-part-type="genus" reg="Ceratophysella">C.</tp:taxon-name-part> <tp:taxon-name-part taxon-name-part-type="species" reg="lawrencei">lawrencei</tp:taxon-name-part></tp:taxon-name></italic>
                    </td><td rowspan="1" colspan="1">+</td><td rowspan="1" colspan="1">+</td><td rowspan="1" colspan="1">−</td><td rowspan="1" colspan="1">+</td><td rowspan="1" colspan="1">0.5–1</td><td rowspan="1" colspan="1">Austrian, Italian and Swiss Alps, Apennines, Polish Tatra Mts.</td><td rowspan="1" colspan="1">Litter, mosses on rocks in upper montane zone and above, caves</td></tr><tr><td rowspan="1" colspan="1">
                      <italic><tp:taxon-name><tp:taxon-name-part taxon-name-part-type="genus" reg="Ceratophysella">C.</tp:taxon-name-part> <tp:taxon-name-part taxon-name-part-type="species" reg="neomeridionalis">neomeridionalis</tp:taxon-name-part></tp:taxon-name></italic>
                    </td><td rowspan="1" colspan="1">+</td><td rowspan="1" colspan="1">+</td><td rowspan="1" colspan="1">−</td><td rowspan="1" colspan="1">-</td><td rowspan="1" colspan="1">0.2–0.3</td><td rowspan="1" colspan="1">Slovenian Dinaric Mts, Polish and Ukrainian Carpathians</td><td rowspan="1" colspan="1">Litter, mosses on rocks in montane zone</td></tr><tr><td rowspan="1" colspan="1">
                      <italic><tp:taxon-name><tp:taxon-name-part taxon-name-part-type="genus" reg="Ceratophysella">C.</tp:taxon-name-part> <tp:taxon-name-part taxon-name-part-type="species" reg="scotica">scotica</tp:taxon-name-part></tp:taxon-name></italic>
                      <sup>2</sup>
                    </td><td rowspan="1" colspan="1">−</td><td rowspan="1" colspan="1">−</td><td rowspan="1" colspan="1">−</td><td rowspan="1" colspan="1">-</td><td rowspan="1" colspan="1">0.7–1.1</td><td rowspan="1" colspan="1">Belarus, Denmark, Finland, Germany, Great Britain, Ireland, Norway, Poland, Russia, Sweden, Ukraine</td><td rowspan="1" colspan="1">Hygrophilous and tyrphophilous species living in lowlands and mountains</td></tr><tr><td rowspan="1" colspan="1">
                      <italic><tp:taxon-name><tp:taxon-name-part taxon-name-part-type="genus" reg="Ceratophysella">C.</tp:taxon-name-part> <tp:taxon-name-part taxon-name-part-type="species" reg="silvatica">silvatica</tp:taxon-name-part></tp:taxon-name></italic>
                    </td><td rowspan="1" colspan="1">+</td><td rowspan="1" colspan="1">−</td><td rowspan="1" colspan="1">−</td><td rowspan="1" colspan="1">-</td><td rowspan="1" colspan="1">0.3–0.4</td><td rowspan="1" colspan="1">Hungary, Italy, Poland, Romania, Slovakia, Ukraine</td><td rowspan="1" colspan="1">Litter, mosses on rocks in upland and mountain forests</td></tr><tr><td rowspan="1" colspan="1"><italic><tp:taxon-name><tp:taxon-name-part taxon-name-part-type="genus" reg="Ceratophysella">C.</tp:taxon-name-part> <tp:taxon-name-part taxon-name-part-type="species" reg="stachi">stachi</tp:taxon-name-part></tp:taxon-name></italic> sp. nov.<sup>3</sup></td><td rowspan="1" colspan="1">−</td><td rowspan="1" colspan="1">−</td><td rowspan="1" colspan="1">+</td><td rowspan="1" colspan="1">+</td><td rowspan="1" colspan="1">0.4–0.7</td><td rowspan="1" colspan="1">Denmark, Germany, Luxembourg, Norway, Poland, Ukraine (Fig. <xref ref-type="fig" rid="F1">1</xref>)</td><td rowspan="1" colspan="1">Litter and mosses in different types of forests in lowlands and mountains, also heathlands and bogs</td></tr></tbody></table><table-wrap-foot><fn><p><sup>1</sup> Accessory boss near post-antennal organ small (about half the size of posterior lobes of post-antennal organ), mucro narrow at tip (ratio width of apical part/length of mucro = 0.22–0.52 (mean 39). <sup>2</sup> Fields of especially coarse granules only on abdominal terga IV–VI. <sup>3</sup> Thoracic terga II–III with one additional seta outside lateral sensillum m<sub>7</sub> present or absent.</p></fn></table-wrap-foot></table-wrap></tp:treatment-sec><tp:treatment-sec><!--Section generated to contain objects referenced in tp:taxon-treatment.--><fig id="F1" position="float" orientation="portrait"><object-id xmlns:xlink="http://www.w3.org/1999/xlink" content-type="doi" xlink:type="simple">10.3897/zookeys.1021.63147.figure1</object-id><object-id xmlns:xlink="http://www.w3.org/1999/xlink" content-type="arpha" xlink:type="simple">55655278-C208-54C9-A261-F8026C09CB46</object-id><label>Figure 1.</label><caption><p>Distribution of <italic><tp:taxon-name><tp:taxon-name-part taxon-name-part-type="genus" reg="Ceratophysella">Ceratophysella</tp:taxon-name-part> <tp:taxon-name-part taxon-name-part-type="species" reg="stachi">stachi</tp:taxon-name-part></tp:taxon-name></italic> sp. nov. (black circles) and <italic><tp:taxon-name><tp:taxon-name-part taxon-name-part-type="genus" reg="Ceratophysella">C.</tp:taxon-name-part> <tp:taxon-name-part taxon-name-part-type="species" reg="granulata">granulata</tp:taxon-name-part></tp:taxon-name></italic> (empty circles). Abbreviations: <abbrev xmlns:xlink="http://www.w3.org/1999/xlink" xlink:title="Akershus" id="ABBRID0E5OAE" xlink:type="simple">AKE</abbrev> – Akershus, B – Bieszczady Mts, <abbrev xmlns:xlink="http://www.w3.org/1999/xlink" xlink:title="Beskid Mały Mts" id="ABBRID0ECPAE" xlink:type="simple">BM</abbrev> – Beskid Mały Mts, <abbrev xmlns:xlink="http://www.w3.org/1999/xlink" xlink:title="Beskid Niski Mts" id="ABBRID0EGPAE" xlink:type="simple">BN</abbrev> – Beskid Niski Mts, <abbrev xmlns:xlink="http://www.w3.org/1999/xlink" xlink:title="Brandenburg" id="ABBRID0EKPAE" xlink:type="simple">BRA</abbrev> – Brandenburg, <abbrev xmlns:xlink="http://www.w3.org/1999/xlink" xlink:title="Beskid Sądecki Mts" id="ABBRID0EOPAE" xlink:type="simple">BS</abbrev> – Beskid Sądecki Mts, <abbrev xmlns:xlink="http://www.w3.org/1999/xlink" xlink:title="Beskid Wyspowy Mts" id="ABBRID0ESPAE" xlink:type="simple">BW</abbrev> – Beskid Wyspowy Mts, <abbrev xmlns:xlink="http://www.w3.org/1999/xlink" xlink:title="Beskid Żywiecki Mts" id="ABBRID0EWPAE" xlink:type="simple">BZ</abbrev> – Beskid Żywiecki Mts, <abbrev xmlns:xlink="http://www.w3.org/1999/xlink" xlink:title="Čierna hora Mts" id="ABBRID0E1PAE" xlink:type="simple">CH</abbrev> - Čierna hora Mts, <abbrev xmlns:xlink="http://www.w3.org/1999/xlink" xlink:title="Funen" id="ABBRID0E5PAE" xlink:type="simple">FUN</abbrev> – Funen, <abbrev xmlns:xlink="http://www.w3.org/1999/xlink" xlink:title="Hesse" id="ABBRID0ECQAE" xlink:type="simple">HES</abbrev> – Hesse, <abbrev xmlns:xlink="http://www.w3.org/1999/xlink" xlink:title="Jutland" id="ABBRID0EGQAE" xlink:type="simple">JUT</abbrev> – Jutland, L - Levočské vrchy Mts, <abbrev xmlns:xlink="http://www.w3.org/1999/xlink" xlink:title="Lviv District" id="ABBRID0EKQAE" xlink:type="simple">LD</abbrev> – Lviv District, <abbrev xmlns:xlink="http://www.w3.org/1999/xlink" xlink:title="Low Tatra Mts" id="ABBRID0EOQAE" xlink:type="simple">LT</abbrev> – Low Tatra Mts, <abbrev xmlns:xlink="http://www.w3.org/1999/xlink" xlink:title="Luxembourg" id="ABBRID0ESQAE" xlink:type="simple">LUX</abbrev> – Luxembourg, M – Muránska planina Plateau, <abbrev xmlns:xlink="http://www.w3.org/1999/xlink" xlink:title="Mecklenburg-West Pomerania" id="ABBRID0EWQAE" xlink:type="simple">MEC</abbrev> – Mecklenburg-West Pomerania, P – Pieniny Mts, S – Slovak Paradise, <abbrev xmlns:xlink="http://www.w3.org/1999/xlink" xlink:title="Saxony" id="ABBRID0E1QAE" xlink:type="simple">SAX</abbrev> – Saxony, <abbrev xmlns:xlink="http://www.w3.org/1999/xlink" xlink:title="Slovak Karst" id="ABBRID0E5QAE" xlink:type="simple">SK</abbrev> – Slovak Karst, T – Tatra Mts, <abbrev xmlns:xlink="http://www.w3.org/1999/xlink" xlink:title="Vestfold" id="ABBRID0ECRAE" xlink:type="simple">VES</abbrev> – Vestfold, <abbrev xmlns:xlink="http://www.w3.org/1999/xlink" xlink:title="Veľká Fatra Mts" id="ABBRID0EGRAE" xlink:type="simple">VF</abbrev> – Veľká Fatra Mts.</p></caption><graphic xmlns:xlink="http://www.w3.org/1999/xlink" xlink:href="zookeys-1021-001-g001.jpg" position="float" orientation="portrait" xlink:type="simple" id="oo_515253.jpg"><uri content-type="original_file" xlink:type="simple">https://binary.pensoft.net/fig/515253</uri></graphic></fig></tp:treatment-sec><ref-list><ref id="B45"><mixed-citation xmlns:xlink="http://www.w3.org/1999/xlink" xlink:type="simple"><person-group><name name-style="western"><surname>Skarżyński</surname><given-names>D</given-names></name></person-group> (<year>2004a</year>) <article-title>Taxonomic position of <italic><tp:taxon-name><tp:taxon-name-part taxon-name-part-type="genus">Ceratophysella</tp:taxon-name-part> <tp:taxon-name-part taxon-name-part-type="species">granulata</tp:taxon-name-part></tp:taxon-name></italic> STACH, 1949 and <italic><tp:taxon-name><tp:taxon-name-part taxon-name-part-type="genus">Ceratophysella</tp:taxon-name-part> <tp:taxon-name-part taxon-name-part-type="species">silvatica</tp:taxon-name-part></tp:taxon-name></italic> (RUSEK, 1964) in the light of morphological and laboratory hybridization studies.</article-title><source>Acta Zoologica Cracoviensia</source><volume>47</volume>(<issue>3–4</issue>): <fpage>147</fpage>–<lpage>153</lpage>. <ext-link xlink:type="simple" ext-link-type="doi" xlink:href="10.3409/173491504783995825">https://doi.org/10.3409/173491504783995825</ext-link></mixed-citation></ref><ref id="B14"><mixed-citation xmlns:xlink="http://www.w3.org/1999/xlink" xlink:type="simple"><person-group><name name-style="western"><surname>Fjellberg</surname><given-names>A</given-names></name></person-group> (<year>1984</year>) <article-title>Maxillary structures in <tp:taxon-name><tp:taxon-name-part taxon-name-part-type="family">Hypogastruridae</tp:taxon-name-part></tp:taxon-name> (<tp:taxon-name><tp:taxon-name-part taxon-name-part-type="order">Collembola</tp:taxon-name-part></tp:taxon-name>).</article-title><source>Annales de la Société Royale Zoologique de Belgique</source><volume>114</volume>: <fpage>89</fpage>–<lpage>99</lpage>.</mixed-citation></ref><ref id="B16"><mixed-citation xmlns:xlink="http://www.w3.org/1999/xlink" xlink:type="simple"><person-group><name name-style="western"><surname>Fjellberg</surname><given-names>A</given-names></name></person-group> (<year>1999</year>) <article-title>The labial palp in <tp:taxon-name><tp:taxon-name-part taxon-name-part-type="order">Collembola</tp:taxon-name-part></tp:taxon-name>.</article-title><source>Zoologischer Anzeiger</source><volume>237</volume>: <fpage>309</fpage>–<lpage>330</lpage>.</mixed-citation></ref><ref id="B7"><mixed-citation xmlns:xlink="http://www.w3.org/1999/xlink" xlink:type="simple"><person-group><name name-style="western"><surname>Carpenter</surname><given-names>GH</given-names></name><name name-style="western"><surname>Evans</surname><given-names>W</given-names></name></person-group> (<year>1899</year>) <article-title>The <tp:taxon-name><tp:taxon-name-part taxon-name-part-type="order">Collembola</tp:taxon-name-part></tp:taxon-name> and <tp:taxon-name><tp:taxon-name-part taxon-name-part-type="order">Thysanura</tp:taxon-name-part></tp:taxon-name> of the Edinburgh district.</article-title><source>Proceedings of the Royal Society of Edinburgh</source><volume>14</volume>: <fpage>221</fpage>–<lpage>266</lpage>.</mixed-citation></ref><ref id="B19"><mixed-citation xmlns:xlink="http://www.w3.org/1999/xlink" xlink:type="simple"><person-group><name name-style="western"><surname>Gisin</surname><given-names>H</given-names></name></person-group> (<year>1963</year>) <article-title>Collemboles d’Europe V.</article-title><source>Revue suisse de Zoologie</source><volume>70</volume>: <fpage>77</fpage>–<lpage>101</lpage>.</mixed-citation></ref><ref id="B43"><mixed-citation xmlns:xlink="http://www.w3.org/1999/xlink" xlink:type="simple"><person-group><name name-style="western"><surname>Rusek</surname><given-names>J</given-names></name></person-group> (<year>1964</year>) <article-title>Zwei neue Collembolenarten aus der Mittel-Slowakei (ČSSR).</article-title><source>Zoologischer Anzeiger</source><volume>173</volume>: <fpage>432</fpage>–<lpage>440</lpage>.</mixed-citation></ref><ref id="B36"><mixed-citation xmlns:xlink="http://www.w3.org/1999/xlink" xlink:type="simple"><person-group><name name-style="western"><surname>Nosek</surname><given-names>J</given-names></name><name name-style="western"><surname>Červek</surname><given-names>S</given-names></name></person-group> (<year>1967</year>) <article-title>A new species of springtail from the mediterranean region <tp:taxon-name><tp:taxon-name-part taxon-name-part-type="genus">Hypogastrura</tp:taxon-name-part> (<tp:taxon-name-part taxon-name-part-type="subgenus">Ceratophysella</tp:taxon-name-part>) <tp:taxon-name-part taxon-name-part-type="species">meridionalis</tp:taxon-name-part></tp:taxon-name> sp. n. (<tp:taxon-name><tp:taxon-name-part taxon-name-part-type="order">Collembola</tp:taxon-name-part></tp:taxon-name>: <tp:taxon-name><tp:taxon-name-part taxon-name-part-type="family">Hypogastruridae</tp:taxon-name-part></tp:taxon-name>).</article-title><source>Acta Societatis Zoologicae Bohemoslovenicae</source><volume>31</volume>: <fpage>245</fpage>–<lpage>249</lpage>.</mixed-citation></ref><ref id="B37"><mixed-citation xmlns:xlink="http://www.w3.org/1999/xlink" xlink:type="simple"><person-group><name name-style="western"><surname>Nosek</surname><given-names>J</given-names></name><name name-style="western"><surname>Červek</surname><given-names>S</given-names></name></person-group> (<year>1970</year>) Beseitigung eines Homonyms in der Gattung <italic><tp:taxon-name><tp:taxon-name-part taxon-name-part-type="genus">Hypogastrura</tp:taxon-name-part></tp:taxon-name></italic> (<tp:taxon-name><tp:taxon-name-part taxon-name-part-type="class">Insecta</tp:taxon-name-part></tp:taxon-name>: <tp:taxon-name><tp:taxon-name-part taxon-name-part-type="order">Collembola</tp:taxon-name-part></tp:taxon-name>). Revue suisse de Zoologie 77: 207. <ext-link xlink:type="simple" ext-link-type="uri" xlink:href="https://www.biodiversitylibrary.org/page/40807834">https://www.biodiversitylibrary.org/page/40807834</ext-link></mixed-citation></ref><ref id="B9"><mixed-citation xmlns:xlink="http://www.w3.org/1999/xlink" xlink:type="simple"><person-group><name name-style="western"><surname>Christian</surname><given-names>E</given-names></name></person-group> (<year>1987</year>) <source>Catalogus Faunae Austriae. XIIa, U. Kl.: <tp:taxon-name><tp:taxon-name-part taxon-name-part-type="order">Collembola</tp:taxon-name-part></tp:taxon-name> (Springschwänze).</source><publisher-name>Verlag der Österreichischen Akademie der Wissenschaften</publisher-name>, <publisher-loc>Wien</publisher-loc>, <size units="page">80 pp</size>.</mixed-citation></ref><ref id="B1"><mixed-citation xmlns:xlink="http://www.w3.org/1999/xlink" xlink:type="simple"><person-group><name name-style="western"><surname>Babenko</surname><given-names>AB</given-names></name><name name-style="western"><surname>Chernova</surname><given-names>NM</given-names></name><name name-style="western"><surname>Potapov</surname><given-names>MB</given-names></name><name name-style="western"><surname>Stebaeva</surname><given-names>SK</given-names></name></person-group> (<year>1994</year>) <source><tp:taxon-name><tp:taxon-name-part taxon-name-part-type="order">Collembola</tp:taxon-name-part></tp:taxon-name> of Russia and Adjacent Countries: Family <tp:taxon-name><tp:taxon-name-part taxon-name-part-type="family">Hypogastruridae</tp:taxon-name-part></tp:taxon-name>.</source><publisher-name>Nauka</publisher-name>, <publisher-loc>Moscow</publisher-loc>, <size units="page">336 pp</size>.</mixed-citation></ref><ref id="B15"><mixed-citation xmlns:xlink="http://www.w3.org/1999/xlink" xlink:type="simple"><person-group><name name-style="western"><surname>Fjellberg</surname><given-names>A</given-names></name></person-group> (<year>1998</year>) <source>The <tp:taxon-name><tp:taxon-name-part taxon-name-part-type="order">Collembola</tp:taxon-name-part></tp:taxon-name> of Fennoscandia and Denmark. Part 1 <tp:taxon-name><tp:taxon-name-part taxon-name-part-type="suborder">Poduromorpha</tp:taxon-name-part></tp:taxon-name>. Fauna Entomologica Scandinavica.</source><publisher-name>Brill</publisher-name>, <publisher-loc>Leiden–Boston–Köln</publisher-loc>, <size units="page">184 pp</size>.</mixed-citation></ref><ref id="B49"><mixed-citation xmlns:xlink="http://www.w3.org/1999/xlink" xlink:type="simple"><person-group><name name-style="western"><surname>Skarżyński</surname><given-names>D</given-names></name></person-group> (<year>2006</year>) <article-title>Redescription of <italic><tp:taxon-name><tp:taxon-name-part taxon-name-part-type="genus">Ceratophysella</tp:taxon-name-part> <tp:taxon-name-part taxon-name-part-type="species">lawrencei</tp:taxon-name-part></tp:taxon-name></italic> (Gisin, 1963) (<tp:taxon-name><tp:taxon-name-part taxon-name-part-type="order">Collembola</tp:taxon-name-part></tp:taxon-name>: <tp:taxon-name><tp:taxon-name-part taxon-name-part-type="family">Hypogastruridae</tp:taxon-name-part></tp:taxon-name>).</article-title><source>Revue suisse de Zoologie</source><volume>113</volume>(<issue>2</issue>): <fpage>291</fpage>–<lpage>296</lpage>. <ext-link xlink:type="simple" ext-link-type="doi" xlink:href="10.5962/bhl.part.80352">https://doi.org/10.5962/bhl.part.80352</ext-link></mixed-citation></ref><ref id="B57"><mixed-citation xmlns:xlink="http://www.w3.org/1999/xlink" xlink:type="simple"><person-group><name name-style="western"><surname>Thibaud</surname><given-names>J-M</given-names></name><name name-style="western"><surname>Schulz</surname><given-names>H-J</given-names></name><name name-style="western"><surname>Gama Assalino</surname><given-names>MM da</given-names></name></person-group> (<year>2004</year>) <article-title><tp:taxon-name><tp:taxon-name-part taxon-name-part-type="family">Hypogastruridae</tp:taxon-name-part></tp:taxon-name>.</article-title> In: <person-group><name name-style="western"><surname>Dunger</surname><given-names>W</given-names></name></person-group> (<role>Ed.</role>) <issue-title>Synopses on Palaearctic Collembola (Vol. 4).</issue-title><source>Abhandlungen und Berichte des Naturkundemuseums Görlitz</source><volume>75</volume>: <fpage>1</fpage>–<lpage>287</lpage>.</mixed-citation></ref><ref id="B28"><mixed-citation xmlns:xlink="http://www.w3.org/1999/xlink" xlink:type="simple"><person-group><name name-style="western"><surname>Kaprus’</surname><given-names>IJ</given-names></name><name name-style="western"><surname>Shrubovych</surname><given-names>JJ</given-names></name><name name-style="western"><surname>Taraschuk</surname><given-names>MV</given-names></name></person-group> (<year>2006</year>) <source>Catalogue of the <tp:taxon-name><tp:taxon-name-part taxon-name-part-type="order">Collembola</tp:taxon-name-part></tp:taxon-name> and <tp:taxon-name><tp:taxon-name-part taxon-name-part-type="order">Protura</tp:taxon-name-part></tp:taxon-name> of Ukraine.</source><publisher-name>SNHMU</publisher-name>, <publisher-loc>NASU, L’viv</publisher-loc>, <size units="page">164 pp</size>.</mixed-citation></ref><ref id="B11"><mixed-citation xmlns:xlink="http://www.w3.org/1999/xlink" xlink:type="simple"><person-group><name name-style="western"><surname>Danyi</surname><given-names>L</given-names></name><name name-style="western"><surname>Traser</surname><given-names>G</given-names></name></person-group> (<year>2008</year>) <article-title>An annotated checklist of the springtail fauna of Hungary (<tp:taxon-name><tp:taxon-name-part taxon-name-part-type="superclass">Hexapoda</tp:taxon-name-part></tp:taxon-name>: <tp:taxon-name><tp:taxon-name-part taxon-name-part-type="order">Collembola</tp:taxon-name-part></tp:taxon-name>).</article-title><source>Opuscula Zoologica</source><volume>38</volume>: <fpage>3</fpage>–<lpage>82</lpage>.</mixed-citation></ref><ref id="B30"><mixed-citation xmlns:xlink="http://www.w3.org/1999/xlink" xlink:type="simple"><person-group><name name-style="western"><surname>Kováč</surname><given-names>L</given-names></name><name name-style="western"><surname>Parimuchová</surname><given-names>A</given-names></name><name name-style="western"><surname>Miklisová</surname><given-names>D</given-names></name></person-group> (<year>2016</year>) <article-title>Distributional patterns of cave <tp:taxon-name><tp:taxon-name-part taxon-name-part-type="order">Collembola</tp:taxon-name-part></tp:taxon-name> (<tp:taxon-name><tp:taxon-name-part taxon-name-part-type="superclass">Hexapoda</tp:taxon-name-part></tp:taxon-name>) in association with habitat conditions, geography and subterranean refugia in the Western Carpathians.</article-title><source>Biological Journal of the Linnean Society</source><volume>119</volume>: <fpage>571</fpage>–<lpage>592</lpage>. <ext-link xlink:type="simple" ext-link-type="doi" xlink:href="10.1111/bij.12555">https://doi.org/10.1111/bij.12555</ext-link></mixed-citation></ref></ref-list></tp:taxon-treatment>
