# Supplementary material for: A new European species of Ceratophysella (Collembola, Hypogastruridae) revealed by morphological data and DNA barcodes
Source: Zookeys. 2021 Mar 1;1021:1–18. doi: 10.3897/zookeys.1021.63147 (PMC7940320; doi:10.3897/zookeys.1021.63147)
Supplement: XML Treatment for Ceratophysella granulata [file zookeys.1021.63147-treatment2.xml]

<!DOCTYPE tp:taxon-treatment
  PUBLIC "-//TaxonX//DTD Taxonomic Treatment Publishing DTD v0 20100105//EN" "tax-treatment-NSO.dtd">
<tp:taxon-treatment xmlns:tp="http://www.plazi.org/taxpub"><tp:treatment-meta><kwd-group><label>Taxon classification</label><kwd><named-content xmlns:xlink="http://www.w3.org/1999/xlink" content-type="kingdom">Animalia</named-content></kwd><kwd><named-content xmlns:xlink="http://www.w3.org/1999/xlink" content-type="order">Poduromorpha</named-content></kwd><kwd><named-content xmlns:xlink="http://www.w3.org/1999/xlink" content-type="family">Hypogastruridae</named-content></kwd></kwd-group><mixed-citation publication-type="journal"><person-group><name><surname>Skarżyński</surname><given-names>Dariusz</given-names></name><name><surname>Smolis</surname><given-names>Adrian</given-names></name><name><surname>Kováč</surname><given-names>Ľubomír</given-names></name><name><surname>Porco</surname><given-names>David</given-names></name></person-group><article-title>A new European species of <italic><tp:taxon-name><tp:taxon-name-part taxon-name-part-type="genus" reg="Ceratophysella">Ceratophysella</tp:taxon-name-part></tp:taxon-name></italic> (<tp:taxon-name><tp:taxon-name-part taxon-name-part-type="order">Collembola</tp:taxon-name-part></tp:taxon-name>, <tp:taxon-name><tp:taxon-name-part taxon-name-part-type="family">Hypogastruridae</tp:taxon-name-part></tp:taxon-name>) revealed by morphological data and DNA barcodes</article-title><source>Zookeys</source><day>01</day><month>3</month><year>2021</year><volume>1021</volume><fpage>1</fpage><lpage>18</lpage><pub-id pub-id-type="doi">10.3897/zookeys.1021.63147</pub-id></mixed-citation></tp:treatment-meta><tp:nomenclature><tp:taxon-name><object-id xmlns:xlink="http://www.w3.org/1999/xlink" content-type="arpha" xlink:type="simple">95DCD953-A7CA-50F6-BD37-41C2BF00246E</object-id>
              <tp:taxon-name-part taxon-name-part-type="genus" reg="Ceratophysella">Ceratophysella</tp:taxon-name-part>
              <tp:taxon-name-part taxon-name-part-type="species" reg="granulata">granulata</tp:taxon-name-part>
            </tp:taxon-name><tp:taxon-authority>Stach, 1949</tp:taxon-authority><tp:nomenclature-citation-list><tp:nomenclature-citation><tp:taxon-name>
                  <tp:taxon-name-part taxon-name-part-type="genus" reg="Ceratophysella">Ceratophysella</tp:taxon-name-part> <tp:taxon-name-part taxon-name-part-type="species" reg="granulata">granulata</tp:taxon-name-part></tp:taxon-name><comment><xref ref-type="bibr" rid="B53">Stach 1949</xref>: 133</comment></tp:nomenclature-citation></tp:nomenclature-citation-list></tp:nomenclature><tp:treatment-sec sec-type="material" id="SECID0EK2AG"><title>Material.</title><p>Poland (Carpathians): <named-content xmlns:xlink="http://www.w3.org/1999/xlink" content-type="dwc:institutional_code" xlink:type="simple">ISEZ</named-content>: 2 syntypes on slide (formerly in alcohol), Tatra Mts, Dziura cave, 15.VII.1909, leg. J. Stach; 29 spp. on slides, Tatra Mts, leg. J. Stach; Beskid Mały Mts, male, juv., Zagórze near Skawce, Grota Piaskowa cave, 350 m.a.s.l., XI.1951, leg. Szymczakowski; <abbrev xmlns:xlink="http://www.w3.org/1999/xlink" content-type="institution" xlink:title="Department of Invertebrate Biology, Evolution and Conservation, University of Wrocław" id="ABBRID0EV2AG" xlink:type="simple">DIBEC</abbrev>: Tatra Mts (leg. D. Skarżyński): 74 females, 17 males, litter of dwarf mountain pine shrubs on the slopes of the Gładkie Upłaziańskie, at an altitude of 1500–1600 m a.s.l., 13.VII.2001, 14.IX.2002, 18.IX.2004, 14. VIII. 2009; 4 females, 2 males, 2 juv., Chuda Turnia, moss on rocks, 1800 m a.s.l., 19.VIII.2004; 11 females, 5 males, 2 juv., Kraków Gorge, spruce forest litter and mosses on rocks, 1050–1150 m a.s.l., 19.VIII.2004; 4 males, Mylna cave, mosses in the entrance, 1090 m a.s.l., 19.VIII.2004; female, Raptawicka cave, mosses in the entrance, 1150 m a.s.l., 19.VIII.2004; female, juv., Dziura cave, litter in the entrance, 1000 m a.s.l., 24.VIII.1991; 20 females, 15 males, litter of dwarf mountain pine shrubs on the slopes of Sucha Czuba, 1600–1700 m a.s.l., 17.IX.2004; Beskid Żywiecki Mts: 3 females, 5 males, 6 juv., Babia Góra, litter of spruce forest and dwarf mountain pine shrubs, 1300–1500 m a.s.l., 4.VI.1999, leg. A. Smolis; 4 females, 3 males, 5 juv., Pilsko, litter of spruce forest and dwarf mountain pine shrubs, 1300–1500 m a.s.l., 21.IX.2004, leg. D. Skarżyński; Pieniny Mts, 4 females, male, 2 juv., Ociemny valley, 500–600 m a.s.l., mosses on rocks, 26.V.1994, leg. R.J. Pomorski; Beskid Wyspowy Mts, 10 females, male, Zbójecka cave near Limanowa, 900 m a.s.l., bat guano, 12.VII.2007, leg. K. Piksa. Slovakia (Western Carpathians): <named-content xmlns:xlink="http://www.w3.org/1999/xlink" content-type="dwc:institutional_code" xlink:type="simple">ISEZ</named-content>: female, male, Pieniny Mts, Aksamitka cave, VII.1931, leg. Grochmalicki. <abbrev xmlns:xlink="http://www.w3.org/1999/xlink" content-type="institution" xlink:title="Department of Zoology, Institute of Biology and Ecology, Faculty of Science, Pavol Jozef Šafárik University, Košice" id="ABBRID0E62AG" xlink:type="simple">PJSU</abbrev>: 4 females, 2 males, Veľká Fatra Mts, Horná Túfna cave near Horný Harmanec village, 975 m a.s.l., entrance hall, cave sediment, 26–31.VIII.1999, leg. Ľ. Kováč, 301-99, 302-99; female, Západné Tatry Mts, Brestovská cave near Zuberec village, entrance hall, cave sediment, 22.V.-13.IX.2006, leg. A. Mock, 671-06; 2 males, 3 juv., Belianske Tatry Mts, Kamzíčia jaskyňa cave near Ždiar village, 2002 m a.s.l., 15 m from entrance, cave sediment, 13.IX.1991, leg. Ľ. Kováč; Low Tatras Mts: Demänovská jaskyňa slobody cave near Demänová village, 812 m a.s.l.: female, male, rotten wood, 11.V.2000, leg. P. Ľuptáčik, 84-00; 2 females, male, Mramorové riečisko, bait, 11.V.–27.IX.2000, leg. Ľ. Kováč, 131-00, 133-00; Demänovská ľadová jaskyňa cave, 740 m a.s.l.: 2 females, entrance, talus deposit, 12.V.–28.IX.2000, Ľ. Kováč, 168-00; female, cave entrance, wood, 28.IX.2000, leg. P. Ľuptáčik, 170-00; female, Pustá jaskyňa cave, Hlinená chodba, surface of water puddle, 24.VI.2015, leg. Ľ. Kováč, 82-15; Pieniny Mts, Aksamitka cave near Haligovce village, 756 m a.s.l., leg. Ľ. Kováč: 6 females, 4 males, Blatistý dóm, rotten wood, cave sediment, 12.III.–26.V.1998 , 45-98, 197-98, 198-98, 199-98, 200-98; 2 females, Dóm priekopníkov, bat guano, 26.V.1998, 201-98; 2 females, 1 juv., Dóm priekopníkov, cave sediment, 23.VIII.–7.X.1999, 363-98, 364-98, 366-98; male, soil of herbal cushion in front of cave, 26.V.1998, 202-98; Levočské vrchy Mts, Jaskyňa pod Jankovcom 2 cave near Ľubica village: 3 females, male, Hall A, bat guano, Hall II rotten wood, 5.XI.2010, leg. P. Ľuptáčik, 747-10, 758-10; male, passage B, surface of water puddle, 5.XI.2010, leg. Z. Višňovská, 755-10; Slovak Paradise: Dobšinská ľadová jaskyňa cave near Stratená village, 969 m a.s.l.: female, male, moss on rocks in front of cave, 23.VII.1997, leg. Ľ. Kováč, 126-130-97, 2 females, humus and soil in front of cave, 7.X.2004. leg. V. Šustr, 4 females, male, Psie Diery cave, cave sediment, 6.II.1997, leg. V. Košel, female, Vojenská cave, 20 m from entrance, bait, 6.XII.1998, leg. V. Košel, 22-99, 3 females, cave sediment, 28.I.-6.II.1997, leg. V. Košel, 3 females, Kláštorná cave, cave sediment, 27.I.-4.II.1997, leg. V. Košel, female, 2 males, Duča cave, Dóm, bait, 4.XII.1998, leg. V. Košel, 25-99, male, Stratenská cave, 200 m from entrance, rotten wood, 9.X.1997, leg. Ľ. Kováč, 184-97; male, Muránska planina Plateau, Bobačka cave near Muránska Huta village, 30 m from entrance, cave sediment, 5.X.–9.XI.2000, Ľ. Kováč, 219-00; Čierna hora Mts: 2 females, Veľká ružínska jaskyňa cave near Malá Lodina village, 614 m a.s.l., 100 m from entrance, cave sediment, 10.VIII.–14.X.1996, leg. Ľ. Kováč, 1327-96, male, juv., Malý Ružinok Valley, <italic>Tilio-Acerion</italic>, humus and soil, rotten wood, 19.IX.2009, 23.IV.2010, leg. Ľ. Kováč, 610-09, 139-10; male, Slovak Karst, Šingliarova priepasť cave near Honce village, 680 m a.s.l, 1<sup>st</sup> Hall, rotten wood, 4.V.2008, leg. P. Ľuptáčik, 215-08.</p></tp:treatment-sec><tp:treatment-sec sec-type="remarks" id="SECID0EN3AG"><title>Remarks.</title><p>Specificaton of <italic><tp:taxon-name><tp:taxon-name-part taxon-name-part-type="genus" reg="Ceratophysella">C.</tp:taxon-name-part> <tp:taxon-name-part taxon-name-part-type="species" reg="granulata">granulata</tp:taxon-name-part></tp:taxon-name></italic> morphology is provided by <xref ref-type="bibr" rid="B45">Skarżyński (2004a)</xref>. COI sequences of this species were examined and deposited on BOLD and GenBank by <xref ref-type="bibr" rid="B40">Porco et al. (2012)</xref>. <italic><tp:taxon-name><tp:taxon-name-part taxon-name-part-type="genus" reg="Ceratophysella">Ceratophysella</tp:taxon-name-part> <tp:taxon-name-part taxon-name-part-type="species" reg="granulata">granulata</tp:taxon-name-part></tp:taxon-name></italic>, with strong tegumentary granulation and distinct fields of coarse granules, resembles <italic><tp:taxon-name><tp:taxon-name-part taxon-name-part-type="genus" reg="Ceratophysella">C.</tp:taxon-name-part> <tp:taxon-name-part taxon-name-part-type="species" reg="stachi">stachi</tp:taxon-name-part></tp:taxon-name></italic> sp. nov. and four other European species of the <italic><tp:taxon-name><tp:taxon-name-part taxon-name-part-type="genus" reg="Ceratophysella">C.</tp:taxon-name-part> <tp:taxon-name-part taxon-name-part-type="species" reg="armata">armata</tp:taxon-name-part></tp:taxon-name></italic>-group: <italic><tp:taxon-name><tp:taxon-name-part taxon-name-part-type="genus" reg="Ceratophysella">C.</tp:taxon-name-part> <tp:taxon-name-part taxon-name-part-type="species" reg="lawrencei">lawrencei</tp:taxon-name-part></tp:taxon-name></italic>, <italic><tp:taxon-name><tp:taxon-name-part taxon-name-part-type="genus" reg="Ceratophysella">C.</tp:taxon-name-part> <tp:taxon-name-part taxon-name-part-type="species" reg="neomeridionalis">neomeridionalis</tp:taxon-name-part></tp:taxon-name></italic>, <italic><tp:taxon-name><tp:taxon-name-part taxon-name-part-type="genus" reg="Ceratophysella">C.</tp:taxon-name-part> <tp:taxon-name-part taxon-name-part-type="species" reg="scotica">scotica</tp:taxon-name-part></tp:taxon-name></italic>, and <italic><tp:taxon-name><tp:taxon-name-part taxon-name-part-type="genus" reg="Ceratophysella">C.</tp:taxon-name-part> <tp:taxon-name-part taxon-name-part-type="species" reg="silvatica">silvatica</tp:taxon-name-part></tp:taxon-name></italic>. Differences between these species are presented in Table <xref ref-type="table" rid="T4">4</xref>. The presence of true <italic><tp:taxon-name><tp:taxon-name-part taxon-name-part-type="genus" reg="Ceratophysella">C.</tp:taxon-name-part> <tp:taxon-name-part taxon-name-part-type="species" reg="granulata">granulata</tp:taxon-name-part></tp:taxon-name></italic> is so far confirmed only for the Polish Carpathians (Tatra Mts, Pieniny Mts, Beskid Żywiecki Mts, Beskid Wyspowy Mts, Beskid Mały Mts) and Slovak (Veľká Fatra Mts, Západné Tatry Mts, Belianske Tatry Mts, Low Tatras Mts, Pieniny Mts, Levočské vrchy Mts, Slovak Paradise, Muránska planina Plateau, Čierna hora Mts, Slovak Karst) (Fig. <xref ref-type="fig" rid="F1">1</xref>), where it inhabits cold and humid places: mosses in the alpine zone, litter and mosses in the dwarf mountain pine zone, deep gorges (litter and mosses), and caves (mosses, litter, and rotten wood at cave the entrance, and bat guano and cave sediments even 100 m from the entrance) in mountain forests zone. At the end of the Pleistocene, this psychro- and hygrophilous species was probably more common in the periglacial region, and due to the warming Holocene climate, its range became limited to scattered, high-mountain refuges and cold caves and other subterranean habitats at lower elevations. Based on the current distribution data, it is concluded that <italic><tp:taxon-name><tp:taxon-name-part taxon-name-part-type="genus" reg="Ceratophysella">C.</tp:taxon-name-part> <tp:taxon-name-part taxon-name-part-type="species" reg="granulata">granulata</tp:taxon-name-part></tp:taxon-name></italic> is endemic to the Western Carpathians. However, to verify this thesis, additional research should be undertaken covering the rest of the Carpathians, the Alps, and other mountainous areas of central Europe.</p></tp:treatment-sec><tp:treatment-sec><!--Section generated to contain objects referenced in tp:taxon-treatment.--><table-wrap id="T4" position="float" orientation="portrait"><label>Table 4.</label><caption><p>Characteristics of <italic><tp:taxon-name><tp:taxon-name-part taxon-name-part-type="genus" reg="Ceratophysella">Ceratophysella</tp:taxon-name-part> <tp:taxon-name-part taxon-name-part-type="species" reg="stachi">stachi</tp:taxon-name-part></tp:taxon-name></italic> sp. nov., <italic><tp:taxon-name><tp:taxon-name-part taxon-name-part-type="genus" reg="Ceratophysella">C.</tp:taxon-name-part> <tp:taxon-name-part taxon-name-part-type="species" reg="granulata">granulata</tp:taxon-name-part></tp:taxon-name></italic> and related species. Based on <xref ref-type="bibr" rid="B7">Carpenter and Evans (1899)</xref>, <xref ref-type="bibr" rid="B19">Gisin (1963)</xref>, <xref ref-type="bibr" rid="B43">Rusek (1964)</xref>, <xref ref-type="bibr" rid="B36">Nosek and Červek (1967</xref>, <xref ref-type="bibr" rid="B37">1970</xref>), <xref ref-type="bibr" rid="B9">Christian (1987)</xref>, <xref ref-type="bibr" rid="B1">Babenko et al. (1994)</xref>, <xref ref-type="bibr" rid="B15">Fjellberg (1998)</xref>, <xref ref-type="bibr" rid="B45">Skarżyński (2004a</xref>, <xref ref-type="bibr" rid="B49">2006</xref>), <xref ref-type="bibr" rid="B57">Thibaud et al. (2004)</xref>, <xref ref-type="bibr" rid="B28">Kaprus’ et al. (2006)</xref>, <xref ref-type="bibr" rid="B11">Danyi and Traser (2008)</xref>, <xref ref-type="bibr" rid="B30">Kováč et al. (2016)</xref>, and our own data. Abbreviations: d<sub>2</sub> - spine-like setae d<sub>2</sub> on head, oc<sub>2</sub> – spine-like setae oc<sub>2</sub> on head, m<sub>6</sub> – setae m<sub>6</sub> on thoracic terga II–III, p<sub>3</sub> – setae p<sub>3</sub> on abdominal tergum IV, e/cl – ratio empodium/claw.</p></caption><table id="TID0EWTBG" rules="all"><tbody><tr><th rowspan="1" colspan="1">Species</th><th rowspan="1" colspan="1">d<sub>2</sub></th><th rowspan="1" colspan="1">oc<sub>2</sub></th><th rowspan="1" colspan="1">m<sub>6</sub></th><th rowspan="1" colspan="1">p<sub>3</sub></th><th rowspan="1" colspan="1">e/cl</th><th rowspan="1" colspan="1">Distribution</th><th rowspan="1" colspan="1">Habitat preferences</th></tr><tr><td rowspan="1" colspan="1">
                      <italic><tp:taxon-name><tp:taxon-name-part taxon-name-part-type="genus" reg="Ceratophysella">C.</tp:taxon-name-part> <tp:taxon-name-part taxon-name-part-type="species" reg="granulata">granulata</tp:taxon-name-part></tp:taxon-name></italic>
                      <sup>1</sup>
                    </td><td rowspan="1" colspan="1">−</td><td rowspan="1" colspan="1">−</td><td rowspan="1" colspan="1">−</td><td rowspan="1" colspan="1">+</td><td rowspan="1" colspan="1">0.5–0.7</td><td rowspan="1" colspan="1">Polish and Slovak Carpathians (Fig. <xref ref-type="fig" rid="F1">1</xref>)</td><td rowspan="1" colspan="1">Cold and humid places in the mountains: mosses in alpine zone, litter and mosses in dwarf mountain pine zone and deep gorges and caves in montane forests zone</td></tr><tr><td rowspan="1" colspan="1">
                      <italic><tp:taxon-name><tp:taxon-name-part taxon-name-part-type="genus" reg="Ceratophysella">C.</tp:taxon-name-part> <tp:taxon-name-part taxon-name-part-type="species" reg="lawrencei">lawrencei</tp:taxon-name-part></tp:taxon-name></italic>
                    </td><td rowspan="1" colspan="1">+</td><td rowspan="1" colspan="1">+</td><td rowspan="1" colspan="1">−</td><td rowspan="1" colspan="1">+</td><td rowspan="1" colspan="1">0.5–1</td><td rowspan="1" colspan="1">Austrian, Italian and Swiss Alps, Apennines, Polish Tatra Mts.</td><td rowspan="1" colspan="1">Litter, mosses on rocks in upper montane zone and above, caves</td></tr><tr><td rowspan="1" colspan="1">
                      <italic><tp:taxon-name><tp:taxon-name-part taxon-name-part-type="genus" reg="Ceratophysella">C.</tp:taxon-name-part> <tp:taxon-name-part taxon-name-part-type="species" reg="neomeridionalis">neomeridionalis</tp:taxon-name-part></tp:taxon-name></italic>
                    </td><td rowspan="1" colspan="1">+</td><td rowspan="1" colspan="1">+</td><td rowspan="1" colspan="1">−</td><td rowspan="1" colspan="1">-</td><td rowspan="1" colspan="1">0.2–0.3</td><td rowspan="1" colspan="1">Slovenian Dinaric Mts, Polish and Ukrainian Carpathians</td><td rowspan="1" colspan="1">Litter, mosses on rocks in montane zone</td></tr><tr><td rowspan="1" colspan="1">
                      <italic><tp:taxon-name><tp:taxon-name-part taxon-name-part-type="genus" reg="Ceratophysella">C.</tp:taxon-name-part> <tp:taxon-name-part taxon-name-part-type="species" reg="scotica">scotica</tp:taxon-name-part></tp:taxon-name></italic>
                      <sup>2</sup>
                    </td><td rowspan="1" colspan="1">−</td><td rowspan="1" colspan="1">−</td><td rowspan="1" colspan="1">−</td><td rowspan="1" colspan="1">-</td><td rowspan="1" colspan="1">0.7–1.1</td><td rowspan="1" colspan="1">Belarus, Denmark, Finland, Germany, Great Britain, Ireland, Norway, Poland, Russia, Sweden, Ukraine</td><td rowspan="1" colspan="1">Hygrophilous and tyrphophilous species living in lowlands and mountains</td></tr><tr><td rowspan="1" colspan="1">
                      <italic><tp:taxon-name><tp:taxon-name-part taxon-name-part-type="genus" reg="Ceratophysella">C.</tp:taxon-name-part> <tp:taxon-name-part taxon-name-part-type="species" reg="silvatica">silvatica</tp:taxon-name-part></tp:taxon-name></italic>
                    </td><td rowspan="1" colspan="1">+</td><td rowspan="1" colspan="1">−</td><td rowspan="1" colspan="1">−</td><td rowspan="1" colspan="1">-</td><td rowspan="1" colspan="1">0.3–0.4</td><td rowspan="1" colspan="1">Hungary, Italy, Poland, Romania, Slovakia, Ukraine</td><td rowspan="1" colspan="1">Litter, mosses on rocks in upland and mountain forests</td></tr><tr><td rowspan="1" colspan="1"><italic><tp:taxon-name><tp:taxon-name-part taxon-name-part-type="genus" reg="Ceratophysella">C.</tp:taxon-name-part> <tp:taxon-name-part taxon-name-part-type="species" reg="stachi">stachi</tp:taxon-name-part></tp:taxon-name></italic> sp. nov.<sup>3</sup></td><td rowspan="1" colspan="1">−</td><td rowspan="1" colspan="1">−</td><td rowspan="1" colspan="1">+</td><td rowspan="1" colspan="1">+</td><td rowspan="1" colspan="1">0.4–0.7</td><td rowspan="1" colspan="1">Denmark, Germany, Luxembourg, Norway, Poland, Ukraine (Fig. <xref ref-type="fig" rid="F1">1</xref>)</td><td rowspan="1" colspan="1">Litter and mosses in different types of forests in lowlands and mountains, also heathlands and bogs</td></tr></tbody></table><table-wrap-foot><fn><p><sup>1</sup> Accessory boss near post-antennal organ small (about half the size of posterior lobes of post-antennal organ), mucro narrow at tip (ratio width of apical part/length of mucro = 0.22–0.52 (mean 39). <sup>2</sup> Fields of especially coarse granules only on abdominal terga IV–VI. <sup>3</sup> Thoracic terga II–III with one additional seta outside lateral sensillum m<sub>7</sub> present or absent.</p></fn></table-wrap-foot></table-wrap><fig id="F1" position="float" orientation="portrait"><object-id xmlns:xlink="http://www.w3.org/1999/xlink" content-type="doi" xlink:type="simple">10.3897/zookeys.1021.63147.figure1</object-id><object-id xmlns:xlink="http://www.w3.org/1999/xlink" content-type="arpha" xlink:type="simple">55655278-C208-54C9-A261-F8026C09CB46</object-id><label>Figure 1.</label><caption><p>Distribution of <italic><tp:taxon-name><tp:taxon-name-part taxon-name-part-type="genus" reg="Ceratophysella">Ceratophysella</tp:taxon-name-part> <tp:taxon-name-part taxon-name-part-type="species" reg="stachi">stachi</tp:taxon-name-part></tp:taxon-name></italic> sp. nov. (black circles) and <italic><tp:taxon-name><tp:taxon-name-part taxon-name-part-type="genus" reg="Ceratophysella">C.</tp:taxon-name-part> <tp:taxon-name-part taxon-name-part-type="species" reg="granulata">granulata</tp:taxon-name-part></tp:taxon-name></italic> (empty circles). Abbreviations: <abbrev xmlns:xlink="http://www.w3.org/1999/xlink" xlink:title="Akershus" id="ABBRID0E5OAE" xlink:type="simple">AKE</abbrev> – Akershus, B – Bieszczady Mts, <abbrev xmlns:xlink="http://www.w3.org/1999/xlink" xlink:title="Beskid Mały Mts" id="ABBRID0ECPAE" xlink:type="simple">BM</abbrev> – Beskid Mały Mts, <abbrev xmlns:xlink="http://www.w3.org/1999/xlink" xlink:title="Beskid Niski Mts" id="ABBRID0EGPAE" xlink:type="simple">BN</abbrev> – Beskid Niski Mts, <abbrev xmlns:xlink="http://www.w3.org/1999/xlink" xlink:title="Brandenburg" id="ABBRID0EKPAE" xlink:type="simple">BRA</abbrev> – Brandenburg, <abbrev xmlns:xlink="http://www.w3.org/1999/xlink" xlink:title="Beskid Sądecki Mts" id="ABBRID0EOPAE" xlink:type="simple">BS</abbrev> – Beskid Sądecki Mts, <abbrev xmlns:xlink="http://www.w3.org/1999/xlink" xlink:title="Beskid Wyspowy Mts" id="ABBRID0ESPAE" xlink:type="simple">BW</abbrev> – Beskid Wyspowy Mts, <abbrev xmlns:xlink="http://www.w3.org/1999/xlink" xlink:title="Beskid Żywiecki Mts" id="ABBRID0EWPAE" xlink:type="simple">BZ</abbrev> – Beskid Żywiecki Mts, <abbrev xmlns:xlink="http://www.w3.org/1999/xlink" xlink:title="Čierna hora Mts" id="ABBRID0E1PAE" xlink:type="simple">CH</abbrev> - Čierna hora Mts, <abbrev xmlns:xlink="http://www.w3.org/1999/xlink" xlink:title="Funen" id="ABBRID0E5PAE" xlink:type="simple">FUN</abbrev> – Funen, <abbrev xmlns:xlink="http://www.w3.org/1999/xlink" xlink:title="Hesse" id="ABBRID0ECQAE" xlink:type="simple">HES</abbrev> – Hesse, <abbrev xmlns:xlink="http://www.w3.org/1999/xlink" xlink:title="Jutland" id="ABBRID0EGQAE" xlink:type="simple">JUT</abbrev> – Jutland, L - Levočské vrchy Mts, <abbrev xmlns:xlink="http://www.w3.org/1999/xlink" xlink:title="Lviv District" id="ABBRID0EKQAE" xlink:type="simple">LD</abbrev> – Lviv District, <abbrev xmlns:xlink="http://www.w3.org/1999/xlink" xlink:title="Low Tatra Mts" id="ABBRID0EOQAE" xlink:type="simple">LT</abbrev> – Low Tatra Mts, <abbrev xmlns:xlink="http://www.w3.org/1999/xlink" xlink:title="Luxembourg" id="ABBRID0ESQAE" xlink:type="simple">LUX</abbrev> – Luxembourg, M – Muránska planina Plateau, <abbrev xmlns:xlink="http://www.w3.org/1999/xlink" xlink:title="Mecklenburg-West Pomerania" id="ABBRID0EWQAE" xlink:type="simple">MEC</abbrev> – Mecklenburg-West Pomerania, P – Pieniny Mts, S – Slovak Paradise, <abbrev xmlns:xlink="http://www.w3.org/1999/xlink" xlink:title="Saxony" id="ABBRID0E1QAE" xlink:type="simple">SAX</abbrev> – Saxony, <abbrev xmlns:xlink="http://www.w3.org/1999/xlink" xlink:title="Slovak Karst" id="ABBRID0E5QAE" xlink:type="simple">SK</abbrev> – Slovak Karst, T – Tatra Mts, <abbrev xmlns:xlink="http://www.w3.org/1999/xlink" xlink:title="Vestfold" id="ABBRID0ECRAE" xlink:type="simple">VES</abbrev> – Vestfold, <abbrev xmlns:xlink="http://www.w3.org/1999/xlink" xlink:title="Veľká Fatra Mts" id="ABBRID0EGRAE" xlink:type="simple">VF</abbrev> – Veľká Fatra Mts.</p></caption><graphic xmlns:xlink="http://www.w3.org/1999/xlink" xlink:href="zookeys-1021-001-g001.jpg" position="float" orientation="portrait" xlink:type="simple" id="oo_515253.jpg"><uri content-type="original_file" xlink:type="simple">https://binary.pensoft.net/fig/515253</uri></graphic></fig></tp:treatment-sec><ref-list><ref id="B53"><mixed-citation xmlns:xlink="http://www.w3.org/1999/xlink" xlink:type="simple"><person-group><name name-style="western"><surname>Stach</surname><given-names>J</given-names></name></person-group> (<year>1949</year>) <source>The apterygotan fauna of Poland in relation to the world fauna of this group of insects. Families <tp:taxon-name><tp:taxon-name-part taxon-name-part-type="family">Neogastruridae</tp:taxon-name-part></tp:taxon-name> and <tp:taxon-name><tp:taxon-name-part taxon-name-part-type="family">Brachystomellidae</tp:taxon-name-part></tp:taxon-name>.</source><publisher-name>Acta Monographica Musei Historiae Naturalis</publisher-name>, <publisher-loc>Polish Academy of Sciences and Letters, Kraków</publisher-loc>, <size units="page">341 pp</size>.</mixed-citation></ref><ref id="B45"><mixed-citation xmlns:xlink="http://www.w3.org/1999/xlink" xlink:type="simple"><person-group><name name-style="western"><surname>Skarżyński</surname><given-names>D</given-names></name></person-group> (<year>2004a</year>) <article-title>Taxonomic position of <italic><tp:taxon-name><tp:taxon-name-part taxon-name-part-type="genus">Ceratophysella</tp:taxon-name-part> <tp:taxon-name-part taxon-name-part-type="species">granulata</tp:taxon-name-part></tp:taxon-name></italic> STACH, 1949 and <italic><tp:taxon-name><tp:taxon-name-part taxon-name-part-type="genus">Ceratophysella</tp:taxon-name-part> <tp:taxon-name-part taxon-name-part-type="species">silvatica</tp:taxon-name-part></tp:taxon-name></italic> (RUSEK, 1964) in the light of morphological and laboratory hybridization studies.</article-title><source>Acta Zoologica Cracoviensia</source><volume>47</volume>(<issue>3–4</issue>): <fpage>147</fpage>–<lpage>153</lpage>. <ext-link xlink:type="simple" ext-link-type="doi" xlink:href="10.3409/173491504783995825">https://doi.org/10.3409/173491504783995825</ext-link></mixed-citation></ref><ref id="B40"><mixed-citation xmlns:xlink="http://www.w3.org/1999/xlink" xlink:type="simple"><person-group><name name-style="western"><surname>Porco</surname><given-names>D</given-names></name><name name-style="western"><surname>Bedos</surname><given-names>A</given-names></name><name name-style="western"><surname>Greenslade</surname><given-names>P</given-names></name><name name-style="western"><surname>Janion</surname><given-names>C</given-names></name><name name-style="western"><surname>Skarżyński</surname><given-names>D</given-names></name><name name-style="western"><surname>Stevens</surname><given-names>MI</given-names></name><name name-style="western"><surname>Jansen van Vuuren</surname><given-names>B</given-names></name><name name-style="western"><surname>Deharveng</surname><given-names>L</given-names></name></person-group> (<year>2012</year>) <article-title>Challenging species delimitation in <tp:taxon-name><tp:taxon-name-part taxon-name-part-type="order">Collembola</tp:taxon-name-part></tp:taxon-name>: cryptic diversity among common springtails unveiled by DNA barcoding.</article-title><source>Invertebrate Systematics</source><volume>26</volume>: <fpage>470</fpage>–<lpage>477</lpage>. <ext-link xlink:type="simple" ext-link-type="doi" xlink:href="10.1071/IS12026">https://doi.org/10.1071/IS12026</ext-link></mixed-citation></ref><ref id="B7"><mixed-citation xmlns:xlink="http://www.w3.org/1999/xlink" xlink:type="simple"><person-group><name name-style="western"><surname>Carpenter</surname><given-names>GH</given-names></name><name name-style="western"><surname>Evans</surname><given-names>W</given-names></name></person-group> (<year>1899</year>) <article-title>The <tp:taxon-name><tp:taxon-name-part taxon-name-part-type="order">Collembola</tp:taxon-name-part></tp:taxon-name> and <tp:taxon-name><tp:taxon-name-part taxon-name-part-type="order">Thysanura</tp:taxon-name-part></tp:taxon-name> of the Edinburgh district.</article-title><source>Proceedings of the Royal Society of Edinburgh</source><volume>14</volume>: <fpage>221</fpage>–<lpage>266</lpage>.</mixed-citation></ref><ref id="B19"><mixed-citation xmlns:xlink="http://www.w3.org/1999/xlink" xlink:type="simple"><person-group><name name-style="western"><surname>Gisin</surname><given-names>H</given-names></name></person-group> (<year>1963</year>) <article-title>Collemboles d’Europe V.</article-title><source>Revue suisse de Zoologie</source><volume>70</volume>: <fpage>77</fpage>–<lpage>101</lpage>.</mixed-citation></ref><ref id="B43"><mixed-citation xmlns:xlink="http://www.w3.org/1999/xlink" xlink:type="simple"><person-group><name name-style="western"><surname>Rusek</surname><given-names>J</given-names></name></person-group> (<year>1964</year>) <article-title>Zwei neue Collembolenarten aus der Mittel-Slowakei (ČSSR).</article-title><source>Zoologischer Anzeiger</source><volume>173</volume>: <fpage>432</fpage>–<lpage>440</lpage>.</mixed-citation></ref><ref id="B36"><mixed-citation xmlns:xlink="http://www.w3.org/1999/xlink" xlink:type="simple"><person-group><name name-style="western"><surname>Nosek</surname><given-names>J</given-names></name><name name-style="western"><surname>Červek</surname><given-names>S</given-names></name></person-group> (<year>1967</year>) <article-title>A new species of springtail from the mediterranean region <tp:taxon-name><tp:taxon-name-part taxon-name-part-type="genus">Hypogastrura</tp:taxon-name-part> (<tp:taxon-name-part taxon-name-part-type="subgenus">Ceratophysella</tp:taxon-name-part>) <tp:taxon-name-part taxon-name-part-type="species">meridionalis</tp:taxon-name-part></tp:taxon-name> sp. n. (<tp:taxon-name><tp:taxon-name-part taxon-name-part-type="order">Collembola</tp:taxon-name-part></tp:taxon-name>: <tp:taxon-name><tp:taxon-name-part taxon-name-part-type="family">Hypogastruridae</tp:taxon-name-part></tp:taxon-name>).</article-title><source>Acta Societatis Zoologicae Bohemoslovenicae</source><volume>31</volume>: <fpage>245</fpage>–<lpage>249</lpage>.</mixed-citation></ref><ref id="B37"><mixed-citation xmlns:xlink="http://www.w3.org/1999/xlink" xlink:type="simple"><person-group><name name-style="western"><surname>Nosek</surname><given-names>J</given-names></name><name name-style="western"><surname>Červek</surname><given-names>S</given-names></name></person-group> (<year>1970</year>) Beseitigung eines Homonyms in der Gattung <italic><tp:taxon-name><tp:taxon-name-part taxon-name-part-type="genus">Hypogastrura</tp:taxon-name-part></tp:taxon-name></italic> (<tp:taxon-name><tp:taxon-name-part taxon-name-part-type="class">Insecta</tp:taxon-name-part></tp:taxon-name>: <tp:taxon-name><tp:taxon-name-part taxon-name-part-type="order">Collembola</tp:taxon-name-part></tp:taxon-name>). Revue suisse de Zoologie 77: 207. <ext-link xlink:type="simple" ext-link-type="uri" xlink:href="https://www.biodiversitylibrary.org/page/40807834">https://www.biodiversitylibrary.org/page/40807834</ext-link></mixed-citation></ref><ref id="B9"><mixed-citation xmlns:xlink="http://www.w3.org/1999/xlink" xlink:type="simple"><person-group><name name-style="western"><surname>Christian</surname><given-names>E</given-names></name></person-group> (<year>1987</year>) <source>Catalogus Faunae Austriae. XIIa, U. Kl.: <tp:taxon-name><tp:taxon-name-part taxon-name-part-type="order">Collembola</tp:taxon-name-part></tp:taxon-name> (Springschwänze).</source><publisher-name>Verlag der Österreichischen Akademie der Wissenschaften</publisher-name>, <publisher-loc>Wien</publisher-loc>, <size units="page">80 pp</size>.</mixed-citation></ref><ref id="B1"><mixed-citation xmlns:xlink="http://www.w3.org/1999/xlink" xlink:type="simple"><person-group><name name-style="western"><surname>Babenko</surname><given-names>AB</given-names></name><name name-style="western"><surname>Chernova</surname><given-names>NM</given-names></name><name name-style="western"><surname>Potapov</surname><given-names>MB</given-names></name><name name-style="western"><surname>Stebaeva</surname><given-names>SK</given-names></name></person-group> (<year>1994</year>) <source><tp:taxon-name><tp:taxon-name-part taxon-name-part-type="order">Collembola</tp:taxon-name-part></tp:taxon-name> of Russia and Adjacent Countries: Family <tp:taxon-name><tp:taxon-name-part taxon-name-part-type="family">Hypogastruridae</tp:taxon-name-part></tp:taxon-name>.</source><publisher-name>Nauka</publisher-name>, <publisher-loc>Moscow</publisher-loc>, <size units="page">336 pp</size>.</mixed-citation></ref><ref id="B15"><mixed-citation xmlns:xlink="http://www.w3.org/1999/xlink" xlink:type="simple"><person-group><name name-style="western"><surname>Fjellberg</surname><given-names>A</given-names></name></person-group> (<year>1998</year>) <source>The <tp:taxon-name><tp:taxon-name-part taxon-name-part-type="order">Collembola</tp:taxon-name-part></tp:taxon-name> of Fennoscandia and Denmark. Part 1 <tp:taxon-name><tp:taxon-name-part taxon-name-part-type="suborder">Poduromorpha</tp:taxon-name-part></tp:taxon-name>. Fauna Entomologica Scandinavica.</source><publisher-name>Brill</publisher-name>, <publisher-loc>Leiden–Boston–Köln</publisher-loc>, <size units="page">184 pp</size>.</mixed-citation></ref><ref id="B49"><mixed-citation xmlns:xlink="http://www.w3.org/1999/xlink" xlink:type="simple"><person-group><name name-style="western"><surname>Skarżyński</surname><given-names>D</given-names></name></person-group> (<year>2006</year>) <article-title>Redescription of <italic><tp:taxon-name><tp:taxon-name-part taxon-name-part-type="genus">Ceratophysella</tp:taxon-name-part> <tp:taxon-name-part taxon-name-part-type="species">lawrencei</tp:taxon-name-part></tp:taxon-name></italic> (Gisin, 1963) (<tp:taxon-name><tp:taxon-name-part taxon-name-part-type="order">Collembola</tp:taxon-name-part></tp:taxon-name>: <tp:taxon-name><tp:taxon-name-part taxon-name-part-type="family">Hypogastruridae</tp:taxon-name-part></tp:taxon-name>).</article-title><source>Revue suisse de Zoologie</source><volume>113</volume>(<issue>2</issue>): <fpage>291</fpage>–<lpage>296</lpage>. <ext-link xlink:type="simple" ext-link-type="doi" xlink:href="10.5962/bhl.part.80352">https://doi.org/10.5962/bhl.part.80352</ext-link></mixed-citation></ref><ref id="B57"><mixed-citation xmlns:xlink="http://www.w3.org/1999/xlink" xlink:type="simple"><person-group><name name-style="western"><surname>Thibaud</surname><given-names>J-M</given-names></name><name name-style="western"><surname>Schulz</surname><given-names>H-J</given-names></name><name name-style="western"><surname>Gama Assalino</surname><given-names>MM da</given-names></name></person-group> (<year>2004</year>) <article-title><tp:taxon-name><tp:taxon-name-part taxon-name-part-type="family">Hypogastruridae</tp:taxon-name-part></tp:taxon-name>.</article-title> In: <person-group><name name-style="western"><surname>Dunger</surname><given-names>W</given-names></name></person-group> (<role>Ed.</role>) <issue-title>Synopses on Palaearctic Collembola (Vol. 4).</issue-title><source>Abhandlungen und Berichte des Naturkundemuseums Görlitz</source><volume>75</volume>: <fpage>1</fpage>–<lpage>287</lpage>.</mixed-citation></ref><ref id="B28"><mixed-citation xmlns:xlink="http://www.w3.org/1999/xlink" xlink:type="simple"><person-group><name name-style="western"><surname>Kaprus’</surname><given-names>IJ</given-names></name><name name-style="western"><surname>Shrubovych</surname><given-names>JJ</given-names></name><name name-style="western"><surname>Taraschuk</surname><given-names>MV</given-names></name></person-group> (<year>2006</year>) <source>Catalogue of the <tp:taxon-name><tp:taxon-name-part taxon-name-part-type="order">Collembola</tp:taxon-name-part></tp:taxon-name> and <tp:taxon-name><tp:taxon-name-part taxon-name-part-type="order">Protura</tp:taxon-name-part></tp:taxon-name> of Ukraine.</source><publisher-name>SNHMU</publisher-name>, <publisher-loc>NASU, L’viv</publisher-loc>, <size units="page">164 pp</size>.</mixed-citation></ref><ref id="B11"><mixed-citation xmlns:xlink="http://www.w3.org/1999/xlink" xlink:type="simple"><person-group><name name-style="western"><surname>Danyi</surname><given-names>L</given-names></name><name name-style="western"><surname>Traser</surname><given-names>G</given-names></name></person-group> (<year>2008</year>) <article-title>An annotated checklist of the springtail fauna of Hungary (<tp:taxon-name><tp:taxon-name-part taxon-name-part-type="superclass">Hexapoda</tp:taxon-name-part></tp:taxon-name>: <tp:taxon-name><tp:taxon-name-part taxon-name-part-type="order">Collembola</tp:taxon-name-part></tp:taxon-name>).</article-title><source>Opuscula Zoologica</source><volume>38</volume>: <fpage>3</fpage>–<lpage>82</lpage>.</mixed-citation></ref><ref id="B30"><mixed-citation xmlns:xlink="http://www.w3.org/1999/xlink" xlink:type="simple"><person-group><name name-style="western"><surname>Kováč</surname><given-names>L</given-names></name><name name-style="western"><surname>Parimuchová</surname><given-names>A</given-names></name><name name-style="western"><surname>Miklisová</surname><given-names>D</given-names></name></person-group> (<year>2016</year>) <article-title>Distributional patterns of cave <tp:taxon-name><tp:taxon-name-part taxon-name-part-type="order">Collembola</tp:taxon-name-part></tp:taxon-name> (<tp:taxon-name><tp:taxon-name-part taxon-name-part-type="superclass">Hexapoda</tp:taxon-name-part></tp:taxon-name>) in association with habitat conditions, geography and subterranean refugia in the Western Carpathians.</article-title><source>Biological Journal of the Linnean Society</source><volume>119</volume>: <fpage>571</fpage>–<lpage>592</lpage>. <ext-link xlink:type="simple" ext-link-type="doi" xlink:href="10.1111/bij.12555">https://doi.org/10.1111/bij.12555</ext-link></mixed-citation></ref></ref-list></tp:taxon-treatment>
